# Supplementary material for: The Role of the Second Extracellular Loop of Norepinephrine Transporter, Neurotrophin-3 and Tropomyosin Receptor Kinase C in T Cells: A Peripheral Biomarker in the Etiology of Schizophrenia
Source: Int J Mol Sci. 2021 Aug 7;22(16):8499. doi: 10.3390/ijms22168499 (PMC8395201; doi:10.3390/ijms22168499)
Supplement: Supplementary file 1 [file ijms-22-08499-s001.zip]

Archive with 1 entries (1 files):
- ijms-1271061-SI.pdf
